# Supplementary material for: PARP1-SNAI2 transcription axis drives resistance to PARP inhibitor, Talazoparib
Source: Sci Rep. 2022 Jul 21;12:12501. doi: 10.1038/s41598-022-16623-3 (PMC9304387; doi:10.1038/s41598-022-16623-3)
Supplement: Supplementary file 3 — Supplementary Table 1. [file 41598_2022_16623_MOESM3_ESM.xlsx]

## Sheet: Sheet1
Cell Line	IC50_talazoparib (uM)
HCC1806	0.000788043
NCIH1184	0.00133714
NCIH82	0.00756608
NCIH522	0.00785278
MIAPACA2	0.0186089
OVTOKO	0.0443237
PANC0504	0.0658578
OVISE	0.513477
PANC0327	0.682035
T3M4	1.1583
HMC18	0.0210697
OE33	0.245282
CFPAC1	0.285488
COLO205	0.488391
NCIH508	1.66574
SW1463	1.70418
SW948	>3
NCIH524	0.00114658
A2058	0.0012061
NCIH69	0.00146726
A2780	0.00195054
NCIH2081	0.00203554
NCIH1876	0.00269714
NCIH1651	0.00287465
NCIH2023	0.00290549
NCIH647	0.00312298
NCIH1781	0.00324892
A375	0.00331906
SKLU1	0.00341344
OE21	0.00372346
NCIH460	0.00384523
SHSY5Y	0.00396802
NCIH2227	0.00399353
NCIH810	0.00413673
UACC893	0.00462072
NCIH446	0.00464408
DMS79	0.00469283
NCIH146	0.00477162
SKNMC	0.00489303
TE11	0.00498612
OAW42	0.00513406
HT144	0.00539734
NCIH23	0.0058274
NCIH2009	0.00608558
LK2	0.00633751
NCIH2087	0.00651879
HCC827	0.0065402
MDST8	0.00665669
NCIH209	0.00739943
ONS76	0.00744856
HCC78	0.00834332
LNCAPCLONEFGC	0.00845638
COV434	0.00853944
MCF7	0.0088051
CAOV3	0.0091267
NCIH526	0.00963693
HCC1428	0.00988055
CAMA1	0.00988987
T24	0.00995432
RERFLCAD1	0.00997261
DV90	0.0101614
SCC25	0.0110488
EVSAT	0.0114693
PANC1	0.0118715
NCIH1155	0.0120535
KYSE270	0.0122276
NCIH1395	0.0126051
NCIH510	0.0128128
HLF	0.0128256
NCIH358	0.0130814
NCIH1944	0.0143066
NCIH716	0.0152619
HUH1	0.0152805
KYSE410	0.0161645
OSRC2	0.0169398
PANC0813	0.0194702
NCIH2122	0.0195722
HS766T	0.0197143
SW1573	0.0214449
NCIH1092	0.0219197
AGS	0.0230925
T98G	0.025214
NUGC3	0.0255677
NCIH1299	0.0265264
TE8	0.0265511
SW1990	0.0271167
HCC70	0.0340561
BT20	0.0348422
NCIH1373	0.0351042
KYSE70	0.037161
NCIH441	0.0377141
TE5	0.0377668
JHH5	0.038954
SKOV3	0.0391648
BT549	0.0407385
HCC4006	0.0420619
A172	0.0461372
TOV112D	0.0467609
BICR18	0.0473098
PSN1	0.00475698
HUH28	0.0488343
RERFLCMS	0.050516
RERFLCAI	0.0508854
NCIH2110	0.0535223
TCCSUP	0.0543924
NCIH292	0.0554076
DMS53	0.0555615
PECAPJ15	0.0581924
T47D	0.0664503
VMCUB1	0.0683854
HCC1500	0.0713563
SW900	0.0717372
MDAMB415	0.0721728
OV7	0.0780355
NCIH1568	0.0835505
NCIH838	0.0878024
LCLC97TM1	0.090103
NCIH596	0.09765
MEWO	0.0992184
T84	0.0995548
TYKNU	0.107498
HEPG2	0.112526
KYSE30	0.116213
UMUC3	0.120925
OE19	0.128234
MESSA	0.128635
NCIH2228	0.130119
NCIH1341	0.137622
SW780	0.138113
RMUGS	0.138669
ASPC1	0.144349
KYSE150	0.148342
KP3	0.167097
KP4	0.173446
SNU840	0.188532
NCIH2171	0.19119
KALS1	0.193232
PANC0213	0.211849
HCC95	0.214747
NCIH2126	0.219015
ACHN	0.222935
COLO680N	0.234263
SCC15	0.241966
MDAMB231	0.246904
SW620	0.261868
SU8686	0.266007
LS123	0.277697
OV56	0.280397
NCIH2342	0.283359
CAL27	0.290159
CAPAN2	0.344337
BXPC3	0.345644
TE10	0.350326
A549	0.367993
RT11284	0.375748
ECGI10	0.382632
HT1080	0.398219
QGP1	0.42088
OCUM1	0.456958
SNU410	0.466306
LXF289	0.472975
SCC4	0.477013
NCIH1793	0.47768
SCC9	0.479077
HPAFII	0.508965
TE1	0.513397
DMS114	0.518071
SNU878	0.534925
COV318	0.541604
KP2	0.574374
HEC1A	0.591141
ZR751	0.606073
HLE	0.629374
HCC2279	0.666886
HCC1937	0.682765
HCC2935	0.733881
COV644	0.748329
HSC3	0.801995
COLO829	0.862643
OV90	0.935807
PK45H	0.997905
SW480	1.00277
HSC2	1.06179
NCIH1581	1.08815
GCT	1.14055
NCIH2052	1.22826
DETROIT562	1.24331
WM2664	1.44999
SCABER	1.52454
HCC1359	1.52513
HT1376	1.60474
HUPT4	1.78279
SKNFI	1.81751
COV504	1.83647
TE15	1.85289
HS578T	2.11317
HT55	2.26537
SNU761	2.27552
SKMEL28	2.67625
SNU182	2.74459
SNU423	2.74665
HPAC	410.615
SKHEP1	>3
NCIH1930	>3
NMCG1	>3
CORL105	>3
C32	>3
SKMEL5	>3
A101D	>3
RCM1	>3
SNU886	>3
KNS81	>3
CAKI1	>3
HT1197	>3
SKMEL31	>3
NCIH2085	>3
WM115	>3
RERFLCKJ	>3
VMRCLCP	>3
MDAMB175VII	>3
OVCAR3	0.000996087
OKAC1	0.0010049
UWB1289	0.00209005
NB16	0.0022074
AZ521	0.00303664
SNB19	0.00319927
MX1	0.00343046
MESSADX5	0.00397999
SW954	0.00412599
BEL7405	0.00486891
59M	0.00497823
DOTC24510	0.00506095
HSSYII	0.00516665
SNU1958	0.00551411
647V	0.00695465
UWB1289BRCA1	0.00730124
BE2C	0.00798084
HCC2108	0.00893315
NCIH2107	0.00934781
DLD1	0.00937785
SNU638	0.00946018
PECAPJ34CLONE12	0.00997177
PK8	0.0104017
PC9	0.0123779
HUH75	0.0136664
HEPG2215	0.0144679
NCIH774	0.0157668
LU65A	0.0161863
NCIH1993	0.0178474
SMMC7721	0.0203101
SNU251	0.0219981
CLS54	0.02269
ATRFLOXMUTATECT	0.0240527
HSES2M	0.0240744
HBL100	0.0255301
BEL7404	0.0255708
B1203L	0.0256031
A110L	0.0262597
UACC2087	0.0279322
SNU1327	0.0322898
GP5D	0.0366567
A129L	0.03975
LU65C	0.0424728
SNU2292	0.0445508
PK45P	0.0456369
HARAB	0.0470375
SN12C	0.047793
COLO320DM	0.0489547
OCUBM	0.0490279
22RV1	0.0490819
HCC1438	0.0493885
U251	0.0573794
M14	0.0664306
NCIH820	0.0666196
SAS	0.0681034
HO1N1	0.0954963
CCD1097SK	0.112284
SNU739	0.112962
MOR	0.117578
LS174T	0.117945
COLO320DMF	0.12259
HCT8	0.124449
SNU2372	0.12613
KB	0.146856
HMESO1	0.151831
UMUC14	0.158828
SIHA	0.164265
CASKI	0.17245
WIDR	0.180237
RKOE6	0.187088
T47DKBLUC	0.187876
QGY7703	0.216494
SNU1330	0.245418
HEPG2C3A	0.275962
C831L	0.301965
SW962	0.329123
COLO201	0.338726
COLO320HSR	0.339694
PL45	0.401168
LC1SQ	0.418905
HELAS3	0.421285
SNU1581	0.468316
CACO2	0.555267
MHCC97L	0.599418
CORL23R	0.615477
HEP3B	0.63947
OMC1	0.696152
SNU2535	0.725256
KP41	0.827879
SNU484	0.82933
A904L	0.862163
LC2AD	0.878755
KP42	1.68072
KP3L	1.68748
CORL23CPR	1.77256
HMVII	1.84146
KP43	1.9694
786O	2.10237
TK10	2.11143
CCD1065SK	2.23908
YMB1	2.70703
BT20NKR	2.73559
SNU354	>3
HS688AT	>3
NO11	>3
SNU368	>3
HS839T	>3
SKGIIIA	>3
MMACSF	>3
A529L	>3
CCD1095SK	>3
HS739T	>3
HS362T	>3
CCD1069SK	>3
